# Supplementary material for: Contrasting evolutionary trajectories of terrestrial vertebrates in the Hengduan Mountains hotspot
Source: Natl Sci Rev. 2025 May 2;12(8):nwaf157. doi: 10.1093/nsr/nwaf157 (PMC12368496; doi:10.1093/nsr/nwaf157)
Supplement: nwaf157_Supplemental_Files [file nwaf157_supplemental_files.zip]

Archive with 2 entries (2 files):
- Dataset S1_0630.xlsx
- NSR_Supplementary Information_0630.pdf
