# Supplementary material for: Contrasting evolutionary trajectories of terrestrial vertebrates in the Hengduan Mountains hotspot
Source: Natl Sci Rev. 2025 May 2;12(8):nwaf157. doi: 10.1093/nsr/nwaf157 (PMC12368496; doi:10.1093/nsr/nwaf157)
Supplement: nwaf157_Supplemental_Files [file nwaf157_supplemental_files.zip › Dataset S1_0630.xlsx]

## Sheet: metadata
Dataset S1. GenBank accession numbers for gene sequences used in phylogenetic reconstruction, grouped by clade.
GenBank accession numbers for each sequence for each gene for each species used are given.
"---" indicates that no sequences were available for that gene for that species from GenBank.
Click the following links to quickly navigate to the target clade sheets.
	Class	Clades	Link
1	Amphibia	Scutiger	Click here to the Scutiger sheet
2	Amphibia	Amolops	Click here to the Amolops sheet
3	Reptilia	Lycodon	Click here to the Lycodon sheet
4	Reptilia	Hebius	Click here to the Hebius sheet
5	Reptilia	Rhabdophis	Click here to the Rhabdophis sheet
6	Reptilia	Pareas	Click here to the Pareas sheet
7	Reptilia	Gloydius	Click here to the Gloydius sheet
8	Reptilia	Diploderma	Click here to the Diploderma sheet
9	Reptilia	Scincella	Click here to the Scincella sheet
10	Mammalia	Ochotona	Click here to the Ochotona sheet
11	Mammalia	Erinaceidae	Click here to the Erinaceidae sheet
12	Mammalia	Spalacidae	Click here to the Spalacidae sheet
13	Mammalia	Niviventer	Click here to the Niviventer sheet
14	Mammalia	Rattus	Click here to the Rattus sheet
15	Mammalia	Arvicolinae	Click here to the Arvicolinae sheet
16	Mammalia	Sciuridae	Click here to the Sciuridae sheet
17	Mammalia	Talpidae	Click here to the Talpidae sheet
18	Mammalia	Soricinae	Click here to the Soricinae sheet
19	Mammalia	Cervidae	Click here to the Cervidae sheet
20	Mammalia	Viverridae	Click here to the Viverridae sheet
21	Aves	Leiothrichidae	Click here to the Leiothrichidae sheet
22	Aves	Paradoxornithidae	Click here to the Paradoxornithidae sheet
23	Aves	Passeridae	Click here to the Passeridae sheet
24	Aves	Sittidae	Click here to the Sittidae sheet
25	Aves	Corvidae	Click here to the Corvidae sheet
26	Aves	Fringillidae	Click here to the Fringillidae sheet
27	Aves	Vireonidae	Click here to the Vireonidae sheet
28	Aves	Timaliidae	Click here to the Timaliidae sheet
29	Aves	Pellorneidae	Click here to the Pellorneidae sheet
30	Aves	Alcippeidae	Click here to the Alcippeidae sheet
31	Aves	Cettiidae	Click here to the Cettiidae sheet
32	Aves	Asian Pycnonotidae clade	Click here to the Asian Pycnonotidae clade sheet
33	Aves	Locustellidae	Click here to the Locustellidae sheet
34	Aves	Prunellidae	Click here to the Prunellidae sheet

## Sheet: Scutiger
Back to Navigation Sheet
Species	GenBank Accession Number
	RAG1	16S rRNA	COI	Cytb
Ingroup
Scutiger boulengeri	KY311036	KY310760	KY310870	KY310922
Scutiger chintingensis	---	KY310769	KY310878	KY310930
Scutiger ghunsa	---	MK950889	MK970595	MK970618
Scutiger glandulatus	KY311045	KY310771	KY310880	KY310932
Scutiger gongshanensis	MW111380	---	MW021395	MW133458
Scutiger jiulongensis	---	---	MW021355	MW133417
Scutiger liupanensis	---	---	KC140483	JX533792
Scutiger mammatus	KY311050	KY310775	KY310884	KY310964
Scutiger muliensis	---	---	MW167047	MW133421
Scutiger nepalensis	KY311052	KY310777	KY310886	KY310937
Scutiger ningshanensis	---	---	KF757402	KF757366
Scutiger nyingchiensis	---	---	MW021357	MW133422
Scutiger occidentalis	KY311065	KY310794	KY310899	KY310954
Scutiger pingwuensis	---	---	PP538452	---
Scutiger sikimmensis	KY311072	KY310801	KY310904	KY310963
Scutiger spinosus	---	---	MW021363	MW133427
Scutiger tengchongensis	---	MK121790	MK121784	---
Scutiger tuberculatus	MW111379	---	MW021397	MW133413
Scutiger wanglangensis	---	---	OQ361636	---
Scutiger wuguanfui	MW111378	---	MW021396	MW133434
Outgroup
Oreolalax omeimontis	---	EU180886	OP247647	EU180928

## Sheet: Amolops
Back to Navigation Sheet
Species	GenBank Accession Number
	16S rRNA	COI	ND2
Ingroup
Amolops adicola	MZ229772	MZ221140	MZ231116
Amolops afghanus	MN953654	MN961349	MN958713
Amolops akhaorum	FJ417158	MN961350	FJ417207
Amolops albispinus	MK263248	KX507333	---
Amolops aniqiaoensis	MN953655	MN961352	MN958714
Amolops archotaphus	MN953659	MN961356	MN958718
Amolops australis	MF061745	---	---
Amolops beibengensis	MN953662	MN961359	MN958721
Amolops bellulus	MN953664	KU243078	MN958723
Amolops chanakya	ON025582	---	---
Amolops chaochin	MN953669	MN961363	FJ417179
Amolops chayuensis	MN953666	KU243074	MN958725
Amolops chunganensis	MN953670	MN961364	MN958728
Amolops compotrix	FJ417141	MN961366	FJ417190
Amolops cremnobatus	MN953672	MN961368	MN958730
Amolops cucae	FJ417145	MN961372	FJ417194
Amolops daiyunensis	MN953675	MN961374	MN958733
Amolops daorum	MN953678	MN961377	MN958736
Amolops deng	MN953695	MN961395	MN958752
Amolops formosus	MN953682	MN961382	MN958739
Amolops gerbillus	OK138592	---	---
Amolops gerutu	MF061721	---	---
Amolops granulosus	MN953680	JN700804	MN958738
Amolops hainanensis	MN953687	MN961387	MN958744
Amolops himalayanus	MN953713	MN961415	MN958771
Amolops hongkongensis	MN953691	MN961391	MN958748
Amolops indoburmanensis	MN953693	MN961393	MN958750
Amolops iriodes	FJ417152	MN961400	FJ417201
Amolops jinjiangensis	MN953700	MN961402	MN958757
Amolops kaulbacki	MN953737	MN961438	MN958794
Amolops kohimaensis	MZ229774	MZ221145	MZ231118
Amolops larutensis	MF061749	---	---
Amolops lifanensis	MN953702	MN961405	MN958760
Amolops loloensis	MN953704	MN961407	MN958762
Amolops mahabharatensis	MT124516	---	---
Amolops mantzorum	MN953706	MN961408	MN958764
Amolops marmoratus	MN953708	MN961410	MN958766
Amolops medogensis	MN953710	MN961412	MN958768
Amolops mengdingensis	MK501809	MK501812	MK501815
Amolops mengyangensis	KR827703	KR087618	---
Amolops monticola	MZ229773	MZ221142	MZ231117
Amolops nepalicus	MT124520	---	---
Amolops nyingchiensis	MN953716	MN961418	MN958774
Amolops pallasitatus	MK573816	---	---
Amolops panhai	MN953720	MN961421	MN958778
Amolops putaoensis	MT901383	MT901211	MT901213
Amolops ricketti	MN953743	MN961443	MN958799
Amolops shihaitaoi	MN953723	MN961424	MN958781
Amolops shuichengicus	MK604845	MK605603	---
Amolops sinensis	MN953748	MN961448	MN958804
Amolops spinapectoralis	MN953726	MN961428	MN958782
Amolops tawang	ON025581	---	---
Amolops teochew	MZ447970	MZ448273	---
Amolops terraorchis	MW794282	---	---
Amolops torrentis	EF453744	MN961430	MN958784
Amolops tuanjieensis	MN832776	MN832754	MN832759
Amolops tuberodepressus	MN953729	MN961432	MN958786
Amolops viridimaculatus	MN953731	MN961434	MN958788
Amolops vitreus	FJ417164	MN961439	FJ417213
Amolops wangyali	ON462447	---	---
Amolops wangyufani	MN953740	MN961440	MN958796
Amolops wenshanensis	MN953724	MN961426	MG996763
Amolops wuyiensis	MN953742	MN961442	MN958798
Amolops yatseni	MK263289	MK263323	---
Amolops yunkaiensis	MK263271	MG991910	---
Outgroup
Odorrana jingdongensis	MN953755	MN961455	MN958811
Rana jiemuxiensis	MN953753	MN961453	MN958809

## Sheet: Lycodon
Back to Navigation Sheet
Species	GenBank Accession Number
	C-mos	16S rRNA	Cytb	COI
Ingroup
Lycodon albofuscus	KX660373	KX660232	KX660501	---
Lycodon alcalai	KC010304	---	KC010345	---
Lycodon anakradaya	---	---	OM674284	---
Lycodon aulicus	KC010307	---	KC010349	---
Lycodon banksi	---	---	MH669272	---
Lycodon bibonius	KC010309	---	KC010351	---
Lycodon bicolor	---	---	OQ282988	---
Lycodon butleri	KC010312	---	KC010354	---
Lycodon capucinus	KC010313	---	KC010355	---
Lycodon carinatus	KC347392	KC347352	KC347486	---
Lycodon cathaya	---	---	MT602075	---
Lycodon cavernicolus	---	---	KJ607890	---
Lycodon chapaensis	---	MK193954	MK201305	MK064658
Lycodon chrysoprateros	KC010318	---	KC010360	---
Lycodon deccanensis	---	---	MW006486	---
Lycodon dumerilii	KC010320	---	KC010363	---
Lycodon effraenis	KC010328	---	KC010376	---
Lycodon fasciatus	---	MK194257	MK201557	OQ416414
Lycodon flavicollis	---	---	MW006488	---
Lycodon flavozonatus	---	MK194068	MK201413	MK064753
Lycodon futsingensis	MW177828	---	MW199798	---
Lycodon gongshan	KP901018	---	KP901026	OQ416324
Lycodon jara	KC010322	---	KC010367	---
Lycodon laoensis	KC010323	---	KC010368	---
Lycodon liuchengchaoi	KC733218	---	KC733201	OQ416325
Lycodon meridionalis	---	MK194280	MK201578	MK064927
Lycodon muelleri	KC010327	---	KC010375	---
Lycodon multizonatus	KF732933	---	KF732926	---
Lycodon nympha	KC347399	KC347360	KC347476	---
Lycodon obvelatus	---	---	MW353745	---
Lycodon paucifasciatus	---	EU999212	---	---
Lycodon pictus	---	---	MT845095	---
Lycodon rosozonatus	---	MK194228	MK201531	MK064882
Lycodon rufozonatus	KC733211	---	KC733194	---
Lycodon ruhstrati	KC733224	---	KC733208	---
Lycodon sealei	KC010335	---	KC010384	---
Lycodon semicarinatus	---	AB008539	AB008539	AB008539
Lycodon septentrionalis	MW177831	---	MW199801	OQ416411
Lycodon serratus	---	---	MW353746	---
Lycodon sidiki	---	---	KX822583	---
Lycodon solivagus	---	---	---	MH274411
Lycodon stormi	KC010331	---	KC010380	---
Lycodon striatus	---	---	MK089444	MK089438
Lycodon subcinctus	KC010333	---	KC010382	---
Lycodon synaptor	KP901014	---	KP901020	---
Lycodon truongi	---	---	OM674282	---
Lycodon zawi	AF471111	---	AF471040	---
Lycodon zayuensis	MW177822	---	MW199792	OQ416413
Outgroup
Boiga kraepelini	---	MK194112	MK201444	MK064789

## Sheet: Hebius
Back to Navigation Sheet
Species	GenBank Accession Number
	C-mos	RAG1	NT3	Cytb
Ingroup
Hebius andreae	MK253675	MK253677	MK253676	MK253674
Hebius annamensis	---	OK316100	---	OK315812
Hebius atemporalis	KJ685630	KJ685572	KJ685732	KJ685680
Hebius bitaeniatus	KJ685636	KJ685578	KJ685738	KJ685686
Hebius boulengeri	KJ685634	KJ685576	KJ685736	KJ685684
Hebius chapaensis	OK315929	OK316107	OK315987	OK315819
Hebius clerki	KJ685615	KJ685559	KJ685716	KJ685666
Hebius concelarus	AB989271	LC047774	LC047778	AB989268
Hebius craspedogaster	JQ687437	KJ685569	KJ685730	JQ687429
Hebius deschauenseei	KJ685614	KJ685558	KJ685715	KJ685665
Hebius igneus	---	---	---	MK201522
Hebius ishigakiensis	AB989287	LC047772	LC047781	AB989284
Hebius johannis	KJ685628	KJ685571	KJ685731	KJ685678
Hebius khasiensis	KJ685617	KJ685561	KJ685718	KJ685668
Hebius leucomystax	OK315932	OK316109	OK315989	OK315822
Hebius maximus	OP937190	OP965790	OP937191	OP937184
Hebius metusia	KJ685657	---	KJ685766	KJ685707
Hebius modestus	OK315933	---	---	OK315823
Hebius octolineatus	---	---	---	MZ570484
Hebius optatus	KJ685637	KJ685579	KJ685739	KJ685687
Hebius popei	KJ685647	KJ685588	KJ685749	KJ685697
Hebius pryeri	AB989105	LC047776	LC047779	AB989102
Hebius sangzhiensis	---	---	---	MK340763
Hebius sauteri	KJ685651	KJ685592	KJ685754	KJ685701
Hebius septemlineatus	---	---	---	MZ570485
Hebius taronensis	OK315938	OK316114	---	OK315828
Hebius venningi	KJ685619	KJ685563	KJ685720	KJ685670
Hebius vibakari	KJ685627	KJ685568	KJ685729	KJ685677
Hebius weixiensis	---	---	---	MZ570488
Hebius yanbianensis	---	---	---	MH532291
Outgroup
Trachischium monticola	JQ687453	---	---	JQ687435
Trachischium guentheri	MN993887	MN993884	OK316016	MN993892

## Sheet: Rhabdophis
Back to Navigation Sheet
Species	GenBank Accession Number
	C-mos	NT3	16S rRNA	Cytb	ND4
Ingroup
Rhabdophis adleri	MW177853	---	---	MW199825	---
Rhabdophis akraios	---	---	---	HG763865	---
Rhabdophis bindi	---	MZ476943	MZ468895	MZ476936	---
Rhabdophis callichroma	LC325771	---	---	LC325325	---
Rhabdophis chiwen	MZ615861	---	MZ616097	MZ615940	---
Rhabdophis chrysargos	OK315945	OK316001	OK326978	OK315834	OK315886
Rhabdophis confusus	---	---	---	MK530586	MK530642
Rhabdophis flaviceps	LC325801	---	---	LC325355	---
Rhabdophis guangdongensis	KF800920	---	---	KF800930	---
Rhabdophis helleri	---	---	---	MK530566	MK530624
Rhabdophis himalayanus	OK315947	OK316004	OK326981	OK315836	OK315888
Rhabdophis leonardi	MZ615842	---	---	MZ615921	---
Rhabdophis murudensis	LC325787	---	---	LC325341	---
Rhabdophis nigrocinctus	OK315949	OK316006	OK326983	OK315838	OK315890
Rhabdophis nuchalis	MZ615853	---	MZ616089	MZ615932	---
Rhabdophis pentasupralabialis	MZ615828	---	MZ616067	MZ615907	---
Rhabdophis plumbicolor	OK315953	OK316010	OK326987	OK315841	OK315893
Rhabdophis rhodomelas	KX660399	KX652069	KX660258	KX660528	---
Rhabdophis siamensis	---	---	---	MK530579	MK530635
Rhabdophis subminiatus	---	---	---	HG763867	---
Rhabdophis swinhonis	AB861888	---	---	AB842176	---
Rhabdophis tigrinus	LC325751	---	---	LC325305	---
Outgroup
Tropidonophis dahlii	OK315963	OK316020	OK326997	OK315850	OK315902
Xenochrophis maculatus	OK315970	OK316028	OK327008	OK315861	OK315912

## Sheet: Pareas
Back to Navigation Sheet
Species	GenBank Accession Number
	C-mos	RAG1	Cytb	ND4
Ingroup
Pareas abros	MZ712293	MZ712337	MZ712235	MZ712262
Pareas andersonii	MW287022	MZ712303	MT968772	MW287040
Pareas atayal	KJ642198	---	KJ642124	MW287041
Pareas berdmorei	MZ712276	MZ712319	MZ712218	MZ712244
Pareas boulengeri	MK135141	MK805409	JF827678	JF827656
Pareas carinatus	MK135160	MK805428	MK135111	MK805376
Pareas chinensis	MK135137	MK805405	JF827691	JF827669
Pareas formosensis	MW287023	MZ712314	MW287060	MW287042
Pareas geminatus	MW287031	MZ712310	MW287074	MW287050
Pareas hamptoni	MW287036	MZ712309	MW287079	MW287053
Pareas iwasakii	KJ642198	---	KJ642160	---
Pareas kaduri	---	---	MW026190	---
Pareas komaii	KJ642210	---	KJ642185	MW287056
Pareas kuznetsovorum	MZ712296	MZ712335	MZ712232	MZ712258
Pareas macularius	MZ712271	MZ712306	MT968770	MZ712241
Pareas margaritophorus	MZ712272	---	MK201376	MZ712242
Pareas modestus	---	---	MT968773	---
Pareas monticola	MK135158	MK805424	MK135109	MK805374
Pareas niger	---	---	MW436706	---
Pareas nigriceps	---	---	MK201455	---
Pareas nuchalis	---	---	---	U49311
Pareas stanleyi	MK135135	MK805403	JN230704	JN230705
Pareas temporalis	MZ712297	MZ712340	MZ712238	MZ712265
Pareas victorianus	MW438308	MZ712301	MW438300	MW438302
Pareas vindumi	MW287039	MZ712308	MW287080	MW287059
Pareas xuelinensis	---	---	MW436709	---
Pareas yunnanensis	---	---	OP752149	---
Outgroup
Aplopeltura boa	AF544715	---	KC916746	U49312

## Sheet: Gloydius
Back to Navigation Sheet
Species	GenBank Accession Number
	12S rRNA	16S rRNA	Cytb	ND4
Ingroup
Gloydius angusticeps	KY040545	KY040577	KY040631	KY040652
Gloydius blomhoffii	AY352780	AY352719	AY352751	AY352814
Gloydius brevicauda	KY040552	KY040584	HQ528467	HQ528303
Gloydius caraganus	MZ958021	MZ957012	MZ959165	MZ959158
Gloydius caucasicus	MZ958022	MZ957013	MZ959166	MZ959159
Gloydius chambensis	OP508267	OP518271	OP480163	OP407969
Gloydius changdaoensis	KY040522	KY040554	KX063823	KX063796
Gloydius cognatus	KY040531	KY040563	KY040621	KY040642
Gloydius halys	KY040528	KY040560	KY040618	KY040639
Gloydius himalayanus	MZ958982	MZ958980	MZ959173	MZ959172
Gloydius huangi	MK227409	MK227412	MK227415	MK227418
Gloydius intermedius	KY040524	KY040556	KY040617	KY040638
Gloydius lateralis	ON362225	ON362229	ON423417	ON423421
Gloydius lipipengi	KY040542	KY040574	KY040628	KY040649
Gloydius liupanensis	MZ958024	MZ957015	MZ959168	MZ959161
Gloydius monticola	KY040549	KY040581	KY040635	MG025935
Gloydius qinlingensis	KY040534	KY040566	KY040623	KY040644
Gloydius rickmersi	---	---	---	KM078592
Gloydius rubromaculatus	KY040546	KY040578	KY040632	KY040653
Gloydius shedaoensis	KY040523	KY040555	KX063819	KX063792
Gloydius stejnegeri	KY040537	KY040569	KX063818	KX063791
Gloydius strauchi	KY040543	KY040575	KY040629	KY040650
Gloydius swild	OK210582	OK184551	OK239652	OK239647
Gloydius tsushimaensis	JN870186	JN870196	JN870203	JN870211
Gloydius ussuriensis	KP262412	KP262412	KP262412	KP262412
Outgroup
‘‘Ovophis” okinavensis	AB175670	AB175670	AB175670	AB175670
‘‘Trimeresurus” gracilis	AY352789	AY352728	---	AY352823

## Sheet: Diploderma
Back to Navigation Sheet
Species	GenBank Accession Number
	C-mos	BDNF	R35	ND2
Ingroup
Diploderma angustelinea	MT659049	MT578009	MT659093	MT577930
Diploderma aorun	MT659052	MT577964	MT659096	MT577938
Diploderma batangense	---	MT577991	---	MT577935
Diploderma bowoense	---	---	---	MW506020
Diploderma brevicauda	---	---	---	MW506023
Diploderma brevipes	MK001506	MK001540	MK001464	MK001429
Diploderma chapaense	MK001494	MK001526	MK001474	MG214263
Diploderma daochengense	---	---	---	OP595621
Diploderma drukdaypo	---	MT578013	---	MT577950
Diploderma dymondi	MK001513	MK001545	MK001477	MK001422
Diploderma fasciatum	---	---	---	OM055801
Diploderma flaviceps	MT659060	MT577969	MT659105	MT577894
Diploderma flavilabre	MT659037	MT578002	MT659079	MT577916
Diploderma formosgulae	---	---	---	MW506024
Diploderma iadinum	MT659034	MT577987	MT659076	MT577956
Diploderma kangdingense	---	---	---	OP595627
Diploderma laeviventre	MT659031	MT577965	MT659073	MT577892
Diploderma limingense	---	---	---	OP428781
Diploderma luei	MK001510	MK001532	MK001462	MK001433
Diploderma makii	MK001508	MK001536	MK001460	MK001431
Diploderma menghaiense	---	---	---	MT598658
Diploderma micangshanense	---	MT577984	MT659110	MK578665
Diploderma panchi	MT659056	MT577980	MT659100	MT577946
Diploderma panlong	---	---	---	MT577906
Diploderma polygonatum	MK001515	MK001538	MK001458	MK001427
Diploderma qilin	---	MT577996	---	MT577942
Diploderma shuoquense	---	---	---	OP428773
Diploderma slowinskii	MT659027	MT577958	MT659069	MT577910
Diploderma splendidum	MK001492	MK001522	MK001476	MK001418
Diploderma swild	MT659065	MT577973	MT659112	MN266298
Diploderma swinhonis	MK001495	MK001534	MK001456	MK001419
Diploderma varcoae	MT659068	MT577962	MT659116	MT577902
Diploderma vela	MK001497	MK001531	MK001449	MK001415
Diploderma xinlongense	---	---	---	OP595613
Diploderma yangi	---	---	---	OL449603
Diploderma yongshengense	---	---	---	OP428777
Diploderma yulongense	MT659043	MT577978	MT659085	MT577922
Diploderma yunnanense	MK001517	MK001527	MK001469	MK001408
Diploderma zhaoermii	MK001500	MK001547	MK001467	MK001425
Outgroup
Pseudocalotes kakhiensis	MK001489	MK001549	MK001447	MK001435
Pseudocalotes kingdonwardi	MK001503	MK001550	MK001453	MK001436

## Sheet: Scincella
Back to Navigation Sheet
Species	GenBank Accession Number
	12S rRNA	16S rRNA	COI	Cytb	ND1	ND2
Ingroup
Scincella assata	---	JF498075	---	---	---	JF498186
Scincella badenensis	---	---	MK990602	---	---	---
Scincella baraensis	---	---	MT742256	---	---	---
Scincella boettgeri	---	---	LC630768	AB818747	---	---
Scincella caudaequinae	---	---	---	---	HQ655875	---
Scincella cherriei	JF497947	JF498076	---	---	---	---
Scincella doriae	---	---	MH119617	---	---	MW111451
Scincella dunan	---	---	---	AB818796	---	---
Scincella formosensis	---	---	LC630790	AB818818	---	---
Scincella gemmingeri	---	AY308294	---	---	---	---
Scincella huanrenensis	KU507306	KU507306	KU507306	KU507306	KU507306	KU507306
Scincella lateralis	JF497948	JF498077	---	---	---	JF498187
Scincella melanosticta	---	---	MH119622	---	---	KU872728
Scincella modesta	MN786972	MN786972	MN786972	MN786972	MN786972	MN786972
Scincella monticola	OP955952	OP955962	---	---	---	---
Scincella nigrofasciata	---	---	MK990605	---	---	---
Scincella ochracea	---	---	OP927028	---	---	---
Scincella potanini	OP942203	OP935937	OP942210	OQ448540	AY607287	AY607287
Scincella reevesii	MN832615	MN832615	MN832615	MN832615	MN832615	MN832615
Scincella rufocaudata	---	HM773217	---	---	---	---
Scincella rupicola	AB057388	AB057403	---	---	AY607284	AY607284
Scincella tsinlingensis	---	---	---	---	AY607286	AY607286
Scincella vandenburghi	KU646826	KU646826	KU646826	KU646826	KU646826	KU646826
Outgroup
Sphenomorphus cryptotis	OP942206	OP942190	OP942215	OQ448544	---	MW811337

[truncated: 25 more sheets: Ochotona, Erinaceidae, Spalacidae, Niviventer, Rattus, Arvicolinae, Sciuridae, Talpidae, Soricinae, Cervidae, Viverridae, Leiothrichidae, Paradoxornithidae, Passeridae, Sittidae, Corvidae, Fringillidae, Vireonidae, Timaliidae, Pellorneidae …]
